# Supplementary material for: Optimizing the Bioprocesses of Bacteriocin Production in Lacticaseibacillus paracasei HD1.7 by the “Acetate Switch”: Novel Insights into the Labor Division Between Energy Metabolism, Quorum Sensing, and Acetate
Source: Foods. 2025 Jul 30;14(15):2691. doi: 10.3390/foods14152691 (PMC12346395; doi:10.3390/foods14152691)
Supplement: Supplementary file 1 [file foods-14-02691-s001.zip]

Archive with 1 entries (1 files):
- foods-3756092-supplementary.pdf
